# Supplementary material for: The epigenetic regulator SETDB1 as a key component of cancer stem cells and drug resistance in primary liver cancer
Source: Cell Oncol (Dordr). 2026 Jan 6;49(1):18. doi: 10.1007/s13402-025-01157-3 (PMC12775003; doi:10.1007/s13402-025-01157-3)
Supplement: Supplementary file 4 — Supplementary Material 4 [file 13402_2025_1157_MOESM4_ESM.xlsx]

## Sheet: Table S1 Primers QPCR
	Table S1 Primers and Probes Used for qRT-PCR
	Target Gene Symbol	Gene Name	Tamqan Assay ID (ThermoFisher)	Probe Chemistry
	NANOG	Nanog homeobox	Hs02387400_g1	FAM-MGB
	18S	Eukaryotic 18S rRNA	Hs03003631_g1	FAM-MGB
	POU5F1	POU class 5 homeobox 1	Hs03005111_g1	FAM-MGB
	PROM1	Prominin 1	Hs01009259_m1	FAM-MGB
	CD24	CD24 molecule	Hs02379687_s1	FAM-MGB
	KLF4	Kruppel like factor 4	Hs00358836_m1	FAM-MGB
	SETDB1	SET domain bifurcated 1	Hs01048361_m1	FAM-MGB
	SOX2	SRY-box 2	Hs04234836_s1	FAM-MGB

## Sheet: Table S2 Patients SetDB1 Low
	Table S2: Baseline characteristics of patients (TCGA-LIHC). Data are presented as n (%). LIHC liver hepatocellular carcinoma.
			Total	Low SETDB1	High SETDB1
	characteristics	Levels	N=364	N=182	N=182
	Tstage n (%)	T1	176 (48,4%)	95 (52,2%)	81 (44,5%)
		T2	92 (25,3%)	41 (22,5%)	51 (28,0%)
		T2a	1 (0,3%)	0 (0,0%)	1 (0,5%)
		T2b	1 (0,3%)	0 (0,0%)	1 (0,5%)
		T3	43 (11,8%)	19 (10,4%)	24 (13,2%)
		T3a	29 (8,0%)	14 (7,7%)	15 (8,2%)
		T3b	6 (1,6%)	3 (1,6%)	3 (1,6%)
		T4	13 (3,6%)	7 (3,8%)	6 (3,3%)
		TX	1 (0,3%)	1 (0,5%)	0 (0,0%)
		nd	1 (0,3%)	1 (0,5%)	0 (0,0%)
		discrepancy	1 (0,3%)	1 (0,5%)	0 (0,0%)
	Nstage n (%)	N0	250 (68,7%)	122 (67,0%)	128 (70,3%)
		N1	4 (1,1%)	2 (1,1%)	2 (1,1%)
		NX	109 (29,9%)	58 (31,9%)	51 (28,0%)
		nd	1 (0,3%)	0 (0,0%)	1 (0,5%)
	Mstage n (%)	M0	264 (72,5%)	131 (72,0%)	133 (73,1%)
		M1	4 (1,1%)	3 (1,6%)	1 (0,5%)
		MX	96 (26,4%)	48 (26,4%)	48 (26,4%)
	pathologic stage n (%)	Stage I	167 (45,9%)	92 (50,5%)	75 (41,2%)
		Stage II	86 (23,6%)	39 (21,4%)	47 (25,8%)
		Stage III	3 (0,8%)	1(0,5%)	2 (1,1%)
		stage IIIA	63 (17,3%)	28 (15,4%)	35 (19,2%)
		stage IIIB	8 (2,2%)	4 (2,2%)	4 (2,2%)
		stage IIIC	9 (2,5%)	4 (2,2%)	5 (2,7%)
		Stage IV	2 (0,5%)	1(0,5%)	1 (0,5%)
		stage IVA	1 (0,3%)	1 (0,5%)	0 (0,0%)
		stage IVB	2 (0,5%)	2 (1,1%)	0 (0,0%)
		nd	21 (5,8%)	10 (5,5%)	11 (6,0%)
		discrepancy	2 (0,5%)	0 (0,0%)	2 (1,1%)
	tumor status n (%)	Tumor free	199 (54,7%)	103 (56,6%)	96 (52,7%)
		with tumor	148 (40,7%)	67 (36,8%)	81 (44,5%)
		nd	16 (4,4%)	11 (6,0%)	5 (2,7%)
		discrepancy	1 (0,3%)	1 (0,5%)	0 (0,0%)
	gender n (%)	Female	118 (32,4%)	53 (29,1%)	65 (35,7%)
		male	246 (67,6%)	129 (70,9%)	117 (64,3%)
	age n (%)	≤60	173 (47,5%)	75 (41,2%)	98 (53,8%)
		≥60	190 (52,2%)	107 (58,8%)	83 (45,6%)
		nd	1 (0,3%)	0 (0,0%)	1 (0,5%)
	residual tumor n (%)	R0	319 (87,6%)	160 (87,9%)	159 (87,4%)
		R1	17 (4,7%)	9 (4,9%)	8 (4,4%)
		R2	1 (0,3%)	1 (0,5%)	0 (0,0%)
		RX	21 (5,8%)	9 (4,9%)	12 (6,6%)
		nd	6 (1,6%)	3 (1,6%)	3 (1,6%)
	Histologic grade n (%)	G1	50 (13,7%)	32 (17,6%)	18 (9,9%)
		G2	174 (47,8%)	93 (51,1%)	81 (44,5%)
		G3	123 (33,8%)	50 (27,5%)	73 (40,1%)
		G4	12 (3,3%)	4 (2,2%)	8 (4,4%)
		nd	5 (1,4%)	3 (1,6%)	2 (1,1%)
	Adjacent hepatic tissue inflammation n (%)	none	115 (31,6%)	70 (38,5%)	45 (24,7%)
		mild	99 (27,2%)	41 (22,5%)	58 (31,9%)
		severe	18 (4,9%)	9 (4,9%)	9 (4,9%)
		nd	132 (36,3%)	62 (34,1%)	70 (38,5%)
	AFP (ng/mL) n (%)	≤400	212 (58,2%)	119 (65,4%)	93 (51,1%)
		≥400	65 (17,9%)	20 (11,0%)	45 (24,7%)
		nd	87 (23,9%)	43 (23,6%)	44 (24,2%)
	Albumine (g/dL) n (%)	≤3,5	83 (22,8%)	50 (27,5%)	33 (18,1%)
		≥3,5	210 (57,7%)	100 (54,9%)	110 (60,4%)
		nd	71 (19,5%)	32 (17,6%)	39 (21,4%)
	Child-Pugh grade n (%)	A	215 (59,1%)	115 (63,2%)	100 (54,9%)
		B	20 (5,5%)	10 (5,5%)	10 (5,5%)
		C	1 (0,3%)	1 (0,5%)	0 (0,0%)
		nd	128 (35,2%)	56 (30,8%)	72 (39,6%)
	Fibrosis Ishak score n (%)	0	72 (19,8%)	43 (23,6%)	29 (15,9%)
		0.5	31 (8,5%)	16 (8,8%)	15 (8,2%)
		0.75	28 (7,7%)	11 (6,0%)	17 (9,3%)
		0.833333	79 (21,7%)	42 (23,1%)	37 (20,3%)
		nd	154 (42,3%)	70 (38,5%)	84 (46,2%)
	Vascular invasion n (%)	No	201 (55,2%)	108 (59,3%)	93 (51,1%)
		Yes	109 (29,9%)	51 (28,0%)	58 (31,9%)
		nd	54 (14,8%)	23 (12,6%)	31 (17,0%)

## Sheet: Table S3 Gene Signatures
	Table S3 Gene Signatures
	Poor Prognosis	Link	Gene Signature
	CHEN_2020_POOR_PROGNOSIS	https://doi.org/10.1089/dna.2019.5099	IL13RA1	NOV	DLL4	SLC29A3	BMP8A	GHR	CBL	fgfr4	UCN	NDRG1	NR6A1	IGF1R	FAS	CX3CR1	AGT	angptl2	TLR3	FCGR3B
	CHEN_2025_POOR_PROGNOSIS_UP	https://doi.org/10.1016/j.jrras.2024.101211	MCM6	SPP1	TOP2A	CCNB1
	CHEN_2025_POOR_PROGNOSIS_DN	https://doi.org/10.1016/j.jrras.2024.101211	IGF1	ESR1	F9	IGFBP3
	COULOUARN_TEMPORAL_TGFB1_SIGNATURE_UP	https://www.gsea-msigdb.org/gsea/msigdb/human/geneset/COULOUARN_TEMPORAL_TGFB1_SIGNATURE_UP	AFP	ALS2	AMD1	ARHGAP29	ASNS	BCL2L14	BCL3	BHLHE40	BTG1	C9orf72	CCN2	CHMP4C	CLDN4	CLIC4	CPD	CRCT1	CSNK1E	CXCL1	CXCL10	DDIT4	DDR1	DHX32	DUSP4	EMD	EPG5	ERGIC1	EXOC7	FCHO2	FGD6	FOSL2	FOXQ1	GGA3	GJA5	GNG13	GRB7	GTSE1	HMBS	HMGXB4	HSPA4	IDI1	IER3	IFNGR1	IKBKE	IMPACT	IQGAP1	ITGA6	KCTD3
	COULOUARN_TEMPORAL_TGFB1_SIGNATURE_DN	https://www.gsea-msigdb.org/gsea/msigdb/human/geneset/COULOUARN_TEMPORAL_TGFB1_SIGNATURE_DN	ABCB1	ABCC3	ACSL3	ACVR1	ACVR1B	ALAS1	ALCAM	ALDH1A1	ALDH3A2	ALDOB	ARHGAP6	ARID3A	ARID5B	BAG3	BMPR2	C1orf115	CA8	CBS	CCDC85A	CDA	CHKA	CHP1	CLUH	COL18A1	CPN1	CTNND1	CXADR	CXCL12	CXXC5	CYP3A7	CYP51A1	DDX28	DEPDC7	DGAT2	DHCR24	DHCR7	DHRS1	DUS1L	DUSP3	DUSP6	DYRK3	ENTPD5	EPS8L2	ERRFI1	FARSB	FDPS	FGF8
	GUAN_2019_POOR_PROGNOSIS_UP	https://doi.org/10.3892/etm.2019.7494	SPC24	TGM3	KIF20A	ESM1	CDC20	CDCA3	CCNE1	TNFRSF4	COL15A1	CELSR3	CEBP5	CDT1	C16orf59	MUC13	GPC3	MMP11	IGFBP3	STC2	RAD51AP1	CCNB1	STIL	CAL2	PNMA3	POLE2	FOXD2	MSX1	ITPKA	ACTG2	AKR1B10
	GUAN_2019_POOR_PROGNOSIS_DN	https://doi.org/10.3892/etm.2019.7494	CYP4A22	TMEM82	GLYAT	GBA3	APOF	SLC22A1	DNASE1L3	ECM1	CETP	GLS2	GREM2	AADAT	MME	SRD5A2	C9	CLRN3	IGFALS	TMEM27	ASPG	SRPX	MYOM2	MT1F	PTH1R	FCN3	HAMP	MT1H
	HOSHIDA_LIVER_CANCER_SURVIVAL_UP	https://www.gsea-msigdb.org/gsea/msigdb/human/geneset/HOSHIDA_LIVER_CANCER_SURVIVAL_UP	ABLIM1	ACTR2	ADD3	AEBP1	AKAP13	ANXA1	ANXA3	AP1B1	ATP4B	BCL2	CCDC6	CCL19	CCL21	CD48	CHERP	CHSY1	CILK1	COL16A1	COL4A1	COL6A3	CPA3	CTNND2	CXCR4	DAB2	DDR1	DUSP5	EGF	ELOVL2	EMP2	EPHA4	EPM2AIP1	FBN1	FILIP1L	FMO1	FSHB	GBA1	GPX2	HDAC9	HMG20B	IER3	IFI30	IGFBP6	IQGAP1	ITGA9	KRT7	LOXL2	LPAR2
	HOSHIDA_LIVER_CANCER_SURVIVAL_DN	https://www.gsea-msigdb.org/gsea/msigdb/human/geneset/HOSHIDA_LIVER_CANCER_SURVIVAL_DN	AARS1	ACOT2	ACSM3	ADH5	ADH6	ADRA2B	AKR1A1	AKR1D1	ALAS1	ALDH9A1	ANKRD46	AOX1	AR	ARF4	ART1	ATP2C1	ATP5F1D	ATP6AP2	BAIAP2	C4BPB	C5	C8B	C9	CALCR	CCT8	CPN1	CPOX	CREB1	CTBS	CUX2	CYB5A	CYP2B6	DAD1	DCAF11	DLGAP4	DOCK4	DST	EIF2B1	EMD	ERCC5	F9	GCGR	GCKR	GGCX	GHR	GJB1	GRK4
	KAPOSI_LIVER_CANCER_MET_DN	https://www.gsea-msigdb.org/gsea/msigdb/human/geneset/KAPOSI_LIVER_CANCER_MET_DN	ALDH1A1	ALDH6A1	EPHX1	EPHX2	GSTT1	PIK3R1
	KAPOSI_LIVER_CANCER_MET_UP	https://www.gsea-msigdb.org/gsea/msigdb/human/geneset/KAPOSI_LIVER_CANCER_MET_UP	ANXA5	ARPC1B	CAP1	CD63	CKS2	DENR	FGD6	HILPDA	HMGA1	ITGAV	ITGB1	KPNB1	MAPK3	MDFI	NCK2	PLCE1	STK25	TUBB6
	LEE_LIVER_CANCER_SURVIVAL_UP	https://www.gsea-msigdb.org/gsea/msigdb/human/geneset/LEE_LIVER_CANCER_SURVIVAL_UP	A1CF	ABCA6	ABCC2	ABCG5	ABCG8	ABHD6	ACADS	ACOX2	ACSL1	ACSL6	ACSM5	AGL	ALAS1	ALDH1L1	ALDH4A1	AMACR	AMDHD1	AMFR	AMT	ANXA9	AOX1	APCS	APOA5	APOC3	AQP9	AR	ASGR1	ATG16L1	ATP6V0E2	BAAT	BDH1	C1orf115	C1QTNF4	C2	C4BPB	CABIN1	CAND2	CCL16	CDHR5	CDO1	CES1	CES2	CES3	CFHR5	CGREF1	CLRN1	CLTRN
	LEE_LIVER_CANCER_SURVIVAL_DN	https://www.gsea-msigdb.org/gsea/msigdb/human/geneset/LEE_LIVER_CANCER_SURVIVAL_DN	ACTL6A	ACTR3	AGFG1	AGRN	ANLN	ANXA3	ANXA4	ARHGAP18	ATAD2	ATP2B1	ATP5F1C	B3GNT5	BCAT1	BUB3	BZW2	CALM2	CBX3	CCDC6	CCNA2	CCNB1	CCT5	CCT6A	CD164	CD2AP	CDCA8	CDK4	CENPF	CENPU	CKS2	CLIC1	CTBP2	DBNDD2	DCTPP1	DEK	DEPDC1	DLGAP5	DSG2	DUSP18	DYNC2I2	DYNLL1	DYNLT1	DYRK2	ECT2	EEF1E1	EIF4A3	FABP5	FBL
	MINGUEZ_LIVER_CANCER_VASCULAR_INVASION_UP	https://www.gsea-msigdb.org/gsea/msigdb/human/geneset/MINGUEZ_LIVER_CANCER_VASCULAR_INVASION_UP	CD24	CDKN3	CPD	GORASP2	HDLBP	KDELR1	NARF	NDUFS8	NOMO2	PGLS	TYMS	UBE2C	XPOT	YY1AP1
	MINGUEZ_LIVER_CANCER_VASCULAR_INVASION_DN	https://www.gsea-msigdb.org/gsea/msigdb/human/geneset/MINGUEZ_LIVER_CANCER_VASCULAR_INVASION_DN	AASS	ADH4	CYP3A4	DEPDC7	DPYS	GLYAT	GLYATL1	KLF9	MASP2	MAT1A	MYLK	PAH	PCK1	PIK3R1	PON1	PPARGC1A	RCL1	SLC38A2	SLC38A4	UGT2B15	ZFAND5
	WANG_RECURRENT_LIVER_CANCER_UP	https://www.gsea-msigdb.org/gsea/msigdb/human/geneset/WANG_RECURRENT_LIVER_CANCER_UP	CETN2	CUL4B	DNAJC10	KCNK1	MPHOSPH9	PABIR2	PARD3	PTPN11	R3HDM1	RACGAP1	RBM41	RPL10A	SH3GLB2	SKA2	SMURF2	SSR3	SYNGR2	USH1C	ZBTB38	ZNF652
	WANG_RECURRENT_LIVER_CANCER_DN	https://www.gsea-msigdb.org/gsea/msigdb/human/geneset/WANG_RECURRENT_LIVER_CANCER_DN	CDC42SE1	CDO1	CNGA1	ELL2	ETS2	GCH1	ID2	INSIG1	MAFB	NUDT9	PGGT1B	PTP4A1	SAR1B	SLC27A2	SPACA3	TIGD2
	WU_2025_POOR_PROGNOSIS_UP	https://doi.org/10.3390/ijms26072933	ADM	DLGAP5	HOXD9	TNFRSF11B	S100A9
	WU_2025_POOR_PROGNOSIS_DN	https://doi.org/10.3390/ijms26072933	CCL5	CD274	IGF1	SOCS2
	Immune status	Link	Gene Signature
	DANILOVA_2016_Cytolytic_activity_signature	https://doi.org/10.1073/pnas.1607836113	GZMA	PRF1
	SANGRO_2020_Antigen_presenting_cells_signature	https://doi.org/10.1016/j.jhep.2020.07.026.	CMKLR1	HLA-DQA1	HLA-DRB1	PSMB10
	SANGRO_2020_T_cell_exhaustion_signature	https://doi.org/10.1016/j.jhep.2020.07.026.	CD274	CD276	CD8A	LAG3	PDCD1LG2	TIGIT
	SIA_2017_Rest_Non_Immune_Class	https://doi.org/10.1053/j.gastro.2017.06.007	PAGE4	UGT2B17	C1QTNF3	DHRS2	FAM133A	ASCL1
	SIA_2017_Immune_Class	https://doi.org/10.1053/j.gastro.2017.06.007	NTN3	IGKC	IGKV3D-11	IGLV1-44	IGJ	CCL19	IGHG3	IGHA1	IGHM	IGHG2	IGHG1	IGHA2	IGHM	PTGDS	POU2AF1	MMP7	MGC29506	CCL18	GBP5	CD52	TRBC1	GPR171	GEM	CCL21	TARP	CXCL9	CCL2	TRBC1	IGLJ3	CHIT1	MMP9	HLA-DRB5	CXCR4	CD8A	GZMB	LUM	TRBC2	CFTR	GZMK	CD53	PTX3	DCN	CD48	PTPRC	TRAC	FYB	AIM2
	SPRANGER_2015_inflammatory_signature	https://doi.org/10.1038/nature14404	CCL2	CCL3	CCL4	CD8A	CXCL10	CXCL9	GZMK	HLA-DMA	HLA-DMB	HLA-DOA	HLA-DOB	ICOS	1RF1
	TANG_2022_Cold_Tumor_related_genes	https://doi.org/10.3389/fimmu.2022.862527	CXCL1	CXCL2	CCL20
	TANG_2022_Hot_Tumor_related_genes	https://doi.org/10.3389/fimmu.2022.862527	CXCR3	CXCR4	CXCL9	CXCL10	CXCL11	CCL5	CD3	CD4	CD8a	CD8b	CD274	PDCD1
	YAN_2023_Cytotoxic_signature	https://doi.org/10.1093/bib/bbad067	LAG3	PRF1	TIGIT	SIRPG	PDCD1	KLRD1	CXCL13	ACP5	GZMA	GZMB	GZMH	GZMK	CCL4L2	CARD16	CCL3	CCL4	TUBA4A	CD74	LYST	CCL5	HAVCR2	TNFRSF9	NKG7	CST7	PTMS
	Immunotherapy response	Link	Gene Signature
	CUI_2023_IMI_Immunotherapy_sensitive	https://doi.org/10.1016/j.phrs.2022.106583	GZMH	CD8A	CD8B	CTSW	KLRK1	IGJ
	DAI_2020_Immunotherapy_resistant	https://doi.org/10.1007/s00262-020-02743-0	NDRG1	FABP6	MAPT	HSP90AA1	CD320	CACYBP	BRD8	OSGIN1	NRAS	ISG20L2	ISG20L2
	LI_2022_Immunotherapy_resistant_DN	https://doi.org/10.3389/fmolb.2022.917839	IL18RAP	RAMP3
	LI_2022_Immunotherapy_resistant_UP	https://doi.org/10.3389/fmolb.2022.917839	DAB2	FCER1G	LHFPL2
	LUO_2024_46_ICPs_signature	https://doi.org/10.1080/15384101.2024.2309020	ADORA2A	BTLA	BTNL2	CD160	CD200	CD200R1	CD144	CD27	CD274	CD276	CD28	CD40	CD40LG	CD44	CD48	CD70	CD80	CD86	CTLA4	HAVCR2	HHLA2	ICOS	ICOSLG	IDO1	IDO2	KIR3DL1	LAG3	LAIR1	LGALS9	NRP1	PDCD1	PDCD1LG2	TIGIT	TMIGD2	TNFRSF14	TNFRSF25	TNFRSF4	TNFRSF8	TNFRSF9	TNFSF14	TNFSF15	TNFSF18	TNFSF4	TNFSF9	VSIR	VTCNA
	TANG_2022_Immunotherapy_resistant_UP	https://doi.org/10.3389/fimmu.2022.862527	KLRB1	GZMH	SLC16A3	IMPDH1	IL15RA	MSC	S100A9	ST6GALNAC4	DAB2	ADA	SLC1A5
	TANG_2022_Immunotherapy_resistant_DN	https://doi.org/10.3389/fimmu.2022.862527	KLRB1	GZMH	SLC16A3
	YAN_2023_Immunotherapy_sensitive	https://doi.org/10.1093/bib/bbad067	ITPRIP	KLRB1	SYNE1	CAMK4
	WANG_2020_Immunotherapy_resistant	https://doi.org/10.18632/aging.202173	SPP1	STC2	HSPA8	IL15RA	BLNK	TRAF3	NOD2	GRB2	ACTG1	HDAC1	S100A9
	TACE Response	Link	Gene Signature
	LI_2024	https://doi.org/10.1038/s41598-024-78467-3	SEMA3A	HRAS	TLR2	IL20RB	CKLF	IL18RAP	SEMA3C	CNDRG1
	WANG_2024_TACE_sensitive_UP	https://doi.org/10.2147/JHC.S480540	ADH1C	CXCL11	EMCN	SPARCL1
	WANG_2024_TACE_sensitive_DN	https://doi.org/10.2147/JHC.S480540	LIN28B
	YAO_2021_TACE_sensitive_UP	https://doi.org/10.1155/2021/3249816	CYP1A1	CYP3A4	SERPINC1
	YAO_2021_TACE_sensitive_DN	https://doi.org/10.1155/2021/3249816	CXCL8	AFP	MMP9
	YANG_2022_TACE_resistant	https://doi.org/10.3389/fgene.2022.1068837	HMGA1	MAFG
	ZHANG_2022_TACE_resistant	https://doi.org/10.3389/fcell.2022.844013	BIRC5	SQSTM1	HDAC1	RHEB	ATIC	G6PD	ACACA	SLC1A5	BAK1	GSDME
	ZHU_2025_TACE_resistant	https://doi.org/10.1007/s12672-025-01909-5	ATG10	HDAC1	PIGU	AHSA1	CAD	CEP55
	Sorafenib Response	Link	Gene Signature
	BAGCHEE_CLARCK_2020	https://doi.org/10.1101/2020.11.13.381798	COL25A1	TGFB1	DACT1	RBP5	PRKD2	GC	ELF5	LHX8	SCNN1A
	GILLET_2016_MDR_UP	http://dx.doi.org/10.1124/mol.115.101360	SLC29A2	SLC16A3	TOP2A	MKI67	CHEK1	MMP9	XRCC2	BIRC5	RAD51	SLC1A5	BRCA2	SRC	BRCA1	CDK4	AURKA	MSH2	MRE11A	CCT8	APAF1	ATM	CDK7	CASP3	XRCC5	XRCC1	ABCE1	TOP1	GART	ABL1	DIABLO
	GILLET_2016_MDR_DN	http://dx.doi.org/10.1124/mol.115.101360	SLC10A1	SLC28A1	SLC22A1	ABCB11	CYP2C19; CYP2C8	CYP2A6; CYP2A7; CYP2A13	AQP9	NR1I2	CYP2C9	NR1I3	CYP2C8	ABCG8	ABCB4	ABCA6	ABCC9	HAGH
	GUDKOV_2022_Sorafenib_resistant_UP	https://doi.org/10.3389/fmolb.2022.753318	RAF1	BRAF	FLT1	FGFR1	KIT	PDGFRB	FLT3	KDR
	GUDKOV_2022_Sorafenib_resistant_DN	https://doi.org/10.3389/fmolb.2022.753318	RET	FLT4
	JIANG_2020_SORA_resistance_UP	PMCID: PMC7791514	APEX1	ATR	CTSA	DNAJC5	ENO1	EPO	HMOX1	LDHA	NDRG1
	JIANG_2020_SORA_resistance_DN	PMCID: PMC7791514	PER1
	KIM_2020_Sorafenib_sensitive	https://doi.org/10.1159/000504548	KDR	PDGFRB	KIT	RAF1	EGFR	MTOR	FGFR1
	LI_2023_Sorafenib_resistant	https://doi.org/10.1038/s41598-023-35796-z	UFM1	FANCI	HMGB1	DHFR	TOP2A	BIRC5	GSTP1	VEGFA	HIF1A	PIK3CA	CXCR4	KIT	MMP2	TUBB	AIFM2	GPX4	SLC7A11	TP53	ACSL4	TFRC	NCOA4	HMOX1	ALOX15	IREB2	HSPB1	FTH1	CBS	ACSL3	SAT1	CISD1	AKR1C3	AKR1C2	STEAP3	AKR1C1	GCLC
	PINYOL_2018_Sorafenib_resistant_UP	http:// dx. doi. org/ 10. 1136/gutjnl- 2018- 316408	GRAMD4	NCSTN	XRCC6	SPPL2A	EFNA2	HNRPR	SLC5A6	NME4	ZFP36L2	CAPZA2	CPS1	CPSF1	ACO2	ATP1B1	MRPS21	HGD	ARHGAP1	C1orf77	RAP1GAP	TACC1	CHERP	JSRP1	ATP5G2	ZRANB2	PBXIP1	RBPMS	ZCCHC2	MORC2	ATP2A2	IDH2	TOB1	DDX17	FTHL3	EIF4E2	MAPK14	SNORD4A	SNORD25	CAMK2N1	NUFIP2	NHP2L1	SNORD59A	PLXNB1	AGT	BAT3	C22orf13	ISCU	C5
	PINYOL_2018_Sorafenib_resistant_DN	http:// dx. doi. org/ 10. 1136/gutjnl- 2018- 316408	SYAP1	LOC392395	DOCK1	ZNF430	LOC642947	FLJ44124	GJC1	FAM40B	FBP2	OR8S1	SLC16A12	NUBPL	TNFRSF8	LOC729603	SLC5A8	LOC100134868	LOC646996	MIR146B	TDRD1	NLRP8	OR1J1	EDG7	SMCR5	COL4A3	FLJ45256	KRT16	LILRB3	ORC6L	ZNF652	IMAA	GSDM1	OR4F29	LRRN4CL	ATG9B	MIR1913	C2orf69	C18orf10	PLA2G2D	FLJ25996	LOC348174	C9orf80	LOC641522	ANKFN1	ZNF674	MGC16703	GSDMB	COX16
	TOVAR_2017_Sorafenib_resistant_DN	https://doi.org/10.1016/j.jhep.2010.01.015	NPNT	DPEP1	UBD	IGLJ3	FXYD3	TBX4	PRR15L	DKK1	SERPINE2	ANXA13	GTSF1	DYSF3	ERP27	PPP1R3C	KNG1	LGR5	LGALS14	SNORA38B	CTSE	LCN15	FXYD1	SPARC	SERPINA7	SNORA60	NOX1	NA	TNFSF10	INHBE	UNC93A	AQP10	PTGIS	HPX	ADH1C	APOBEC3B	TM4SF18	CYFIP2	KLHDC8B	NKAIN2	GPR56	LGALS3BP	AMOT	LASS4	RND1	RBP1	RASL11A
	TOVAR_2017_Sorafenib_resistant_UP	https://doi.org/10.1016/j.jhep.2010.01.015	EYS	FAM5C	ZNF257	SNORD44	SNRPA1	LRP12	SNORD12C	SNORD78	GUSBP1	SNORD22	DDX5	FAM60A	TRIM52	SNORA62	LAMA4	SNORD31	TOB2	CRIPAK	SLC16A6	GOLGA8E	ARHGAP25	SNORD30	IGF1R	NA	SNORD21	SNORD73F	FREM1	PDE4D	OR4F16	BAGE2
	XIAO_2024_Sorafenib_resistant	https://doi.org/10.1186/s12957-024-03417-2	ACTB	CFL1	ACTG1	ACTN1	WDR1	TAGLN2	HSPA8
	YANG_2024_sorafenib_resistant	https://doi.org/10.1016/j.ccell.2024.03.004	PRIM1	PELI1	ZBED6	FAM171A2	RP11-159G9.5	KLHL11	S1PR2	LZTFL1	CDKL5	PAXIP1	HNRNPUL2-BSCL2	PIK3CA	CTNNB1
	YUAN_2022_Sorafenib_resistant_UP	https://doi.org/10.3389/fimmu.2022.990571	ATAD3A	CHAF1B
	YUAN_2022_Sorafenib_resistant_DN	https://doi.org/10.3389/fimmu.2022.990571	ADH4	PPARGC1A
	HCC Molecular Subclassification	Link	Gene Signature
	AIZARANI_LIVER_C30_HEPATOCYTES_4	https://www.gsea-msigdb.org/gsea/msigdb/human/geneset/AIZARANI_LIVER_C30_HEPATOCYTES_4	A1CF	A2M	AASS	ABCA1	ABCA5	ABCA6	ABCC2	ABCC3	ABHD15	ABLIM3	ACACB	ACAD11	ACADVL	ACER3	ACSL1	ACSM2A	ACSM5	ADCY1	ADGRA3	ADGRG6	ADPRHL1	AFM	AGXT	AHI1	AIG1	AIPL1	AK3	ALAS1	ALDH1L1	ANGPTL4	AP1M1	APMAP	AR	ARG1	ARHGEF10L	ARHGEF26	ARIH2OS	ARL10	ARMC9	ARSK	ASGR1	ASL	ASPG	ATF3	BAAT	BCDIN3D	BCL6
	BOYAULT_LIVER_CANCER_SUBCLASS_G12_DN	https://www.gsea-msigdb.org/gsea/msigdb/human/geneset/BOYAULT_LIVER_CANCER_SUBCLASS_G12_DN	ABCG2	ACSL5	ADI1	ALDH1L1	ANKRD13C-DT	FAH	FAM13A	GCKR	GSTA3	HGD	HLF	PIK3C2G	QDPR	RUNDC3B	TSKU
	BOYAULT_LIVER_CANCER_SUBCLASS_G12_UP	https://www.gsea-msigdb.org/gsea/msigdb/human/geneset/BOYAULT_LIVER_CANCER_SUBCLASS_G12_UP	AFP	ARF1	ATRN	CAMSAP2	CEBPA	CHKA	CREB3L2	EFNA1	FBXW2	FGFR4	GORASP2	H1-0	HSPA14	LPGAT1	MFF	MKKS	MYH4	NCK2	NUAK1	PIGC	PRCC	RAP2A	RBM34	RCOR3	RPS6KC1	SCAMP3	SLC29A1	SMYD3	SUN1	SYNJ2	TMEM106B	TMEM183A	TMEM260	TOR3A	TTC13	TUG1	UXS1	WDR26	YY1AP1	ZNF281
	BOYAULT_LIVER_CANCER_SUBCLASS_G3_DN	https://www.gsea-msigdb.org/gsea/msigdb/human/geneset/BOYAULT_LIVER_CANCER_SUBCLASS_G3_DN	ACADVL	ACAT1	ALAD	ALDH5A1	APLNR	ASGR2	CA5A	CD302	CFH	COL18A1	COX7A1	CPB2	CPN2	CRYL1	CYP27A1	DHTKD1	ECHS1	F7	FMO4	FXYD6	GAMT	GGCX	GIMAP5	GPLD1	IFIT1	KNG1	MASP1	MAT2A	MGMT	MTARC2	PCSK6	PIK3R1	PON1	PRG2	RARRES2	SARDH	SELENBP1	SERPINF1	SERPING1	SLC25A20	SLC2A2	SLC38A3	SMARCA2	SORBS2	TF	TMEM176B	TMEM204
	BOYAULT_LIVER_CANCER_SUBCLASS_G3_UP	https://www.gsea-msigdb.org/gsea/msigdb/human/geneset/BOYAULT_LIVER_CANCER_SUBCLASS_G3_UP	ACACA	ACTL6A	ADSL	AGA	AIMP1	ANP32E	ARPC4	ARPP19	ASAP1	ATIC	BOP1	BRD7	BUB1	C5orf22	CANT1	CASC3	CBX3	CCDC86	CCNA2	CCT2	CCT4	CCT5	CDC6	CENPM	CEP55	CKLF	CLIC1	COIL	COPS5	CSDE1	CSNK1D	CYB5B	DHX15	DKC1	DNAJC10	DR1	DUSP3	EBNA1BP2	EIF2S1	EIF3B	EIF3H	EIF4A3	ELOC	EMC1	EML4	ENO1	ENOPH1
	BOYAULT_LIVER_CANCER_SUBCLASS_G56_DN	https://www.gsea-msigdb.org/gsea/msigdb/human/geneset/BOYAULT_LIVER_CANCER_SUBCLASS_G56_DN	AGPAT2	BHLHE40	CCN2	F2RL1	HPS5	IER3	IL4R	LGALS3BP	MAFF	NAV2	NCALD	PLD1	QSOX1	RAB27A	THBS2	TRIB1	VNN3P
	BOYAULT_LIVER_CANCER_SUBCLASS_G56_UP	https://www.gsea-msigdb.org/gsea/msigdb/human/geneset/BOYAULT_LIVER_CANCER_SUBCLASS_G56_UP	CPPED1	DPP4	DUT	GLUL	LAMA3	NEDD4	REG3A	RHBG	SMYD2	SPARCL1	TBX3
	CHIANG_LIVER_CANCER_SUBCLASS_CTNNB1_DN	https://www.gsea-msigdb.org/gsea/msigdb/human/geneset/CHIANG_LIVER_CANCER_SUBCLASS_CTNNB1_DN	ACP5	ACSL4	ADAMTS1	AEBP1	AIM2	AMIGO2	ARRDC4	ASPN	ASRGL1	ATP2B2	BACE2	BASP1	BGN	BMP2	C11orf96	C15orf48	C7	C9	CAPG	CCDC80	CCL19	CCL20	CCL21	CD2	CD24	CD52	CDA	CDH1	CHST11	CMTM3	CNGA1	COL1A1	COL1A2	COL3A1	COL5A1	COL6A3	COLEC11	CP	CRP	CTHRC1	CXCL12	CXCL16	CYBA	CYFIP2	CYP2B7P	CYP4F22	CYTIP
	CHIANG_LIVER_CANCER_SUBCLASS_CTNNB1_UP	https://www.gsea-msigdb.org/gsea/msigdb/human/geneset/CHIANG_LIVER_CANCER_SUBCLASS_CTNNB1_UP	AADAC	ABCB11	ABCG2	ABHD6	ACE2	ACSL5	ACSL6	ACSM3	ACSS3	ACTN2	ADH6	ADRB2	ALDH1L1	ALDH3A1	ALDH3A2	AMACR	ANKFN1	AOX1	AQP11	AQP6	AQP9	AR	ASAP2	ASPSCR1	AXIN2	BAMBI	BHLHE40	BIK	BMP4	BOK	C1orf53	C20orf204	C3orf85	CAP2	CAVIN2	CCDC170	CD36	CDC14B	CDK6	CLDN2	CORIN	CPPED1	CRLS1	CST1	CTNNA2	CTNNBL1	CYP1A1
	CHIANG_LIVER_CANCER_SUBCLASS_INTERFERON_DN	https://www.gsea-msigdb.org/gsea/msigdb/human/geneset/CHIANG_LIVER_CANCER_SUBCLASS_INTERFERON_DN	ACOX1	ADM	AMACR	ASPSCR1	ATP6V0E2	BTNL9	C3orf85	CCDC170	CDC14B	CKB	CRLS1	DAAM1	DNM1	ESM1	EXPH5	FADS1	FAM169A	GABPB2	GRB10	HLF	HSDL2	IGF2	KANSL1	LGR5	MLXIPL	MME	MOGAT1	NEK3	NKD1	NR2F1	ONECUT2	PAGE4	PHYHIPL	PRAG1	PXYLP1	RHBG	SLC13A3	SLC16A10	SLC16A11	SLC5A6	SLC6A8	TAPT1-AS1	TENM2	TMEM150C	TNFRSF19	TRIB2	TRPM7
	CHIANG_LIVER_CANCER_SUBCLASS_INTERFERON_UP	https://www.gsea-msigdb.org/gsea/msigdb/human/geneset/CHIANG_LIVER_CANCER_SUBCLASS_INTERFERON_UP	ACSL4	ALOX5AP	APOF	CALCRL	EVI2A	FCGR2B	FCGR3A	GOT1	GPR65	HPGD	IFI27	IFI6	ISG15	KCNT2	KLRB1	KMO	MOXD1	MS4A4A	NNMT	PLA2G2A	PRAMEF10	SERPINA7	SLC12A2	SLC38A4	STAT1	TDO2
	CHIANG_LIVER_CANCER_SUBCLASS_POLYSOMY7_DN	https://www.gsea-msigdb.org/gsea/msigdb/human/geneset/CHIANG_LIVER_CANCER_SUBCLASS_POLYSOMY7_DN	AACS	AKR1B10	ASAP1	BAMBI	CARD6	CERS6	DRAM1	FAM171A1	GNL3	GPX2	HOMER1	KLB	MOB1B	P2RX5	PAG1	PHACTR2	PLOD2	RBIS	RCN1	RHOBTB1	ROBO1	SERPINB1	SLC16A7	SLC38A1	STOX2
	CHIANG_LIVER_CANCER_SUBCLASS_POLYSOMY7_UP	https://www.gsea-msigdb.org/gsea/msigdb/human/geneset/CHIANG_LIVER_CANCER_SUBCLASS_POLYSOMY7_UP	AADACP1	ABCB4	ADAMTS17	ADCY1	ADSS1	ANO1	ARMC6	AZGP1P2	CDHR3	CHAC1	CHN2	CIDEB	CLDN14	CLDN15	CLDN3	COBL	CROT	CRYAA	CYP2A6	CYP2A7	DAO	DHRS1	ELAVL1	EPHA1	FBXO2	FCGRT	FNDC5	FOLH1	GARNL3	GCGR	GCK	GLCCI1	GPR88	H2AZ2P1	HAAO	HAPLN4	ICA1	IGFALS	LAMB3	LINC01018	LRRC31	MAD1L1	MAGEB2	MAP1LC3A	MFSD2A	MNS1	MOGAT3
	CHIANG_LIVER_CANCER_SUBCLASS_PROLIFERATION_DN	https://www.gsea-msigdb.org/gsea/msigdb/human/geneset/CHIANG_LIVER_CANCER_SUBCLASS_PROLIFERATION_DN	AADAC	AASS	ABAT	ABCA6	ABCA8	ABCB11	ABCB4	ABCG8	ACADL	ACBD4	ACSM5	ACYP2	ADH1A	ADH4	ADH6	ADRB2	AFM	AGXT	AGXT2	AKR7A3	ALAS1	ALDH1L1	ALDH3A2	ALDH5A1	ALDH6A1	AMDHD1	ANGPTL3	AOX1	APOA5	AQP9	AR	AZGP1	BAAT	BHMT	BHMT2	BLOC1S1	BOK	BTD	C3P1	C6	C8A	CA5A	CAT	CCL14	CCL16	CDC14B	CDO1
	CHIANG_LIVER_CANCER_SUBCLASS_PROLIFERATION_UP	https://www.gsea-msigdb.org/gsea/msigdb/human/geneset/CHIANG_LIVER_CANCER_SUBCLASS_PROLIFERATION_UP	ABCC1	AFP	ANLN	ARHGAP18	ARID3A	ASPM	ASRGL1	ATP1A1	AURKA	AURKB	B3GNT5	B4GALT5	BACE2	BARD1	BCAT1	BIRC5	BUB1B	CCNA2	CCNB1	CCNB2	CCNE1	CD24	CDC20	CDC6	CDC7	CDCA5	CDCA7	CDCA7L	CDK1	CDKN3	CENPE	CENPF	CENPK	CEP55	CHST11	CKAP2L	CKAP4	CMTM3	CTBP2	CYBA	DBN1	DDR1	DEPDC1	DEPDC1B	DLGAP5	DSCC1	DTL
	CHIANG_LIVER_CANCER_SUBCLASS_UNANNOTATED_DN	https://www.gsea-msigdb.org/gsea/msigdb/human/geneset/CHIANG_LIVER_CANCER_SUBCLASS_UNANNOTATED_DN	ABCB10	ABHD6	ACTR6	ADH5	ALDOA	ALG13	APOO	AQP11	ARPC1A	ATF1	ATG3	ATIC	ATP1A1	ATP6V0D1	BAG2	BAX	C1GALT1C1	C1QBP	CAB39	CAPZA2	CCNB2	CCNDBP1	CCT2	CCT4	CD46	CDK1	CDK4	CDKN3	CENPH	CHCHD2	CIAO2A	CITED2	CLNS1A	CMAS	CNN3	COPA	COPS3	CTNNAL1	DAD1	DBI	DCTN3	DCUN1D5	DNAJA1	DNAJB9	DPCD	DPM1	E2F5
	CHIANG_LIVER_CANCER_SUBCLASS_UNANNOTATED_UP	https://www.gsea-msigdb.org/gsea/msigdb/human/geneset/CHIANG_LIVER_CANCER_SUBCLASS_UNANNOTATED_UP	ABCA9	ACOX1	ARHGEF1	ARHGEF10L	ARMC8	ARNT	B2M	B4GALT1	BACH2	BHMT	CDK13	CFHR3	CP	CPEB4	CYP1A2	CYP2A7	CYP2B7P	CYP2C19	CYP4A11	DOCK5	DPYS	DUSP16	EGR1	ELL2	ETS2	F11	FCN3	FOSB	FTCD	GLS2	GPAT3	GSAP	GSDMB	HGFAC	HSDL2	HSPD1	ID2	IDO2	KANSL1	KIFC3	LEPR	LINC01554	LMO7	LPA	LRP6	LRRFIP2	LURAP1L
	DESERT_EXTRACELLULAR_MATRIX_HEPATOCELLULAR_CARCINOMA_SUBCLASS_UP	https://www.gsea-msigdb.org/gsea/msigdb/human/geneset/DESERT_EXTRACELLULAR_MATRIX_HEPATOCELLULAR_CARCINOMA_SUBCLASS_UP	ACSL4	ANK3	CCL19	CPE	DCN	DHRS7	F2RL1	FBN1	FMO1	GLS	HSPA5	LUM	MUC13	NECTIN2	PLXNC1	PPIC	SCCPDH	SRPX	SSUH2	THY1	VNN1	WWC1
	DESERT_PERIPORTAL_HEPATOCELLULAR_CARCINOMA_SUBCLASS_UP	https://www.gsea-msigdb.org/gsea/msigdb/human/geneset/DESERT_PERIPORTAL_HEPATOCELLULAR_CARCINOMA_SUBCLASS_UP	ABAT	ABCA6	ABCA8	ABCB4	ACACB	ACADL	ACSL1	ACSM1	ACSM3	ADH1A	ADRA1A	AFM	AGXT	AKR1D1	AKR7A3	ALDH2	ALDH8A1	ALDOB	ANO1	ANPEP	ANXA10	APOA1	APOF	ARG1	ASPA	ASS1	ATRN	AZGP1	BDH2	BHMT	C1R	C6	C7	C8A	C8B	C9	CBS	CD14	CDA	CLDN15	CPEB3	CPS1	CRHBP	CRY1	CSTA	CTH	CYFIP2
	DESERT_PERIVENOUS_HEPATOCELLULAR_CARCINOMA_SUBCLASS_UP	https://www.gsea-msigdb.org/gsea/msigdb/human/geneset/DESERT_PERIVENOUS_HEPATOCELLULAR_CARCINOMA_SUBCLASS_UP	AASS	ABCC6	ABLIM1	ACAA1	ACADSB	ACSM5	ADH6	AIMP1	ALDH1L1	ANKRA2	AOX1	AP2B1	AP3S1	APCS	APOC4	AQP9	ARHGAP12	ASAP2	ATOX1	BCAP31	BPNT2	CADM1	CAP2	CD36	CDK5	CERS2	CGREF1	CHKA	CILK1	CPN2	CTNNAL1	CTR9	CUL1	CYB5B	CYP1A1	CYP1A2	CYP2E1	CYP3A4	DCXR	DNAJC12	DSP	DUT	EFR3A	EIF2B4	EIF2D	FAT1	FMO3
	DESERT_STEM_CELL_HEPATOCELLULAR_CARCINOMA_SUBCLASS_UP	https://www.gsea-msigdb.org/gsea/msigdb/human/geneset/DESERT_STEM_CELL_HEPATOCELLULAR_CARCINOMA_SUBCLASS_UP	ADAM9	AGO2	AGPAT5	ALDOA	AMD1	ANXA5	ARHGEF2	ARPC2	ASAP1	ASRGL1	ATIC	ATP11B	ATP1B3	BAMBI	BICC1	BLM	BLMH	BORA	BUB1	BUB1B	BZW2	CALU	CAMSAP2	CAPG	CBX3	CCL20	CCT2	CDC25A	CDC25B	CDK1	CDK4	CENPA	CENPE	CENPM	CEP55	CHD7	CKAP4	CKS2	CLIC1	CNOT6	COCH	COL1A1	COL1A2	COL4A1	COL5A2	CORO1C	CSE1L
	HEPATOCYTE_Enrichr_PangloaDB	https://maayanlab.cloud/Enrichr/#libraries	TTC36	GLS2	TAT	CP	C8A	RND3	ASS1	SULT1A1	FOSL1	GHR	RCAN1	CYP2A7	C6	ASL	SLC28A1
	HUANG_2017_POOR_DIFFERENCIATED_HCC_UP	PMCID: PMC5482631 PMID: 28415592	PDIA6	BAK1	DDOST	GNG4	C8orf76	TTC39A	PSMB3	ANKRD16	MRPL13	C6orf48	HINT1	NEDD8	ALPK3	SPATS2	PSMG1	GGH	HSPBP1	DSCC1	PRKDC	COX4I2
	HUANG_2017_POOR_DIFFERENCIATED_HCC_DN	PMCID: PMC5482631 PMID: 28415592	ANGPTL6	GJB2	DAAM1	SLC4A4	NUGGC	DUSP16	DMD	FGB	SPIRE1	SLC46A3	SPATA18	CDH5	CYP4F3	HS3ST3B1	LYVE1	ADAMTSL3	PPMIK	TNKS	APOA5	KNSTRN
	HOSHIDA_2009_SUBCLASSE_S1	https://doi.org/10.1158/0008-5472.CAN-09-1089	IQGAP1	S100A11	RAB31	CD37	POSTN	ARHGDIB	ALOX5AP	LAPTM5	CSPG2	ARPC2	IFI30	COL1A2	GPNMB	TMSB4X	ANXA1	LUM	CDK2AP1	LHFPL2	LSP1	CUGBP2	CTSC	LCP1	IER3	PTPRC	COL3A1	MSN	SLA	IL2RG	COL4A2	GEM	PLP2	ARPC1B	CYP1B1	MGP	ANXA5	DAB2	TAX1BP3	PRG1	C3AR1	CCL5	PYGB	TPM2	COL4A1	CBFB	THY1	ALDOA	ITPR3
	HOSHIDA_2009_SUBCLASSE_S2	https://doi.org/10.1158/0008-5472.CAN-09-1089	COL2A1	GPC3	AFP	AHCY	TARBP1	ARID3A	FGFR3	SMARCC1	RPS5	EIF4A2	TRIM26	PHF3	FBL	SSB	TTC3	LBR	HNRPU	SNRPE	GLUD1	IGF2	MAPK6	ATXN10	RPS24	C5orf13	DDX18	NCOA4	CSNK2A2	EIF4B	TPR	CSE1L	SMARCA1	SLC6A2	RPS19	TM9SF4	KIAA0179	NET1	SLC6A5	TIAL1	CHKA	HMGCR	ADD3	BRD3	PEG3	ERBB3	GRLF1	BTG3	ATP2B2
	HOSHIDA_2009_SUBCLASSE_S3	https://doi.org/10.1158/0008-5472.CAN-09-1089	GLYAT	SERPINC1	APOC4	MTHFD1	GPT	HPD	SERPING1	DPAGT1	PCK1	HGD	CYP2C9	DECR1	ALDH6A1	CYB5A	AZGP1	C1S	SOD1	CES1	F11	HADHSC	CPB2	PCK2	PON3	APCS	PCCB	ITIH4	ALDOB	ACAA2	C4BPA	SULT2A1	CYP27A1	ACSL1	CTH	VSIG2	C8B	SELENBP1	ABCB4	CAT	ZNF160	C1R	DCI	ACO1	PCCA	ALAS1	SLC23A1	SLC23A2	FMO4
	LI_2024_FATTY_ACID_DEGRADATION_SIGNATURE	https://doi.org/10.1097/HEP.0000000000000553	ACSL4	CPT1C	ACSL6	ACSL3	ADH7	ACADVL	ACOX3	ADH5	HADHA	HADHB	ALDH9A1	CPT2	CPT1B	CPT1A	ACAT2	ACSL1	ALDH1B1	ACAT1	ACADM	ACA2	ACSL5	ALDH3A2	ECI2	ACOX1	ALDH7A1	ECI1	HADH	ECHS1	GCDH	ACAA1	ACADS	ACADSB	ALDH2	EHADH	ACADL	ADH6	ADH1A	CYP4A11	CYP4A22	ADH1B	ADH1C	ADH4
	RICKMAN_TUMOR_DIFFERENTIATED_WELL_VS_POORLY_UP	https://www.gsea-msigdb.org/gsea/msigdb/human/geneset/RICKMAN_TUMOR_DIFFERENTIATED_WELL_VS_POORLY_UP	ABHD12	ABI2	ACACB	ACSS1	ACVR2B	AGBL5	AGO2	AHCTF1	AHSA2P	ALDH1A1	ALDH2	ANKRD46	ANP32A	ARHGAP19	ARHGEF26	ASB3	ATF7IP2	ATP2C1	ATP5F1A	ATP5MC2	ATP6V0E2	B3GALNT1	BCL11A	BCL7A	BOLA1	BTN2A2	C2orf68	C5	CABYR	CACYBP	CAPS	CBFA2T2	CCDC28B	CCDC74A	CCL19	CCT3	CCT6P3	CCT7	CD8B	CENPF	CENPS	CENPV	CEP70	CGNL1	CHCHD6	CHD1L	CHPT1
	RICKMAN_TUMOR_DIFFERENTIATED_WELL_VS_POORLY_DN	https://www.gsea-msigdb.org/gsea/msigdb/human/geneset/RICKMAN_TUMOR_DIFFERENTIATED_WELL_VS_POORLY_DN	ABCA12	ABHD5	ABHD6	ADAM12	ADAMTS14	ADAMTS15	ADCY7	ADGRF4	ADM	AFAP1L1	AGPAT4	AHNAK	AHNAK2	ALAS1	ALS2CL	ANKRD13A	ANKRD9	AP1M2	AP3S1	ARF4	ARHGEF37	ARL4D	ARL8B	ARRDC4	ASPRV1	ATL3	ATP6V0D1	ATP6V0E1	B3GNT9	BACH1	BAK1	BICD2	BMP1	BNC1	BSG	BZW1	C1orf116	C1QTNF6	C4orf3	C6orf132	CA12	CALM1	CARD10	CARD6	CARHSP1	CASP4	CAVIN1
	RICKMAN_TUMOR_DIFFERENTIATED_MODERATELY_VS_POORLY_DN	https://www.gsea-msigdb.org/gsea/msigdb/human/geneset/RICKMAN_TUMOR_DIFFERENTIATED_MODERATELY_VS_POORLY_DN	ANP32A	CCT3	CD8B	CENPF	CSPP1	H4C3	IPO9	JRK	LUC7L3	MCM3	SRRT	SRSF1	SRSF3	TGIF2	TMEM70	UCK2
	RICKMAN_TUMOR_DIFFERENTIATED_MODERATELY_VS_POORLY_UP	https://www.gsea-msigdb.org/gsea/msigdb/human/geneset/RICKMAN_TUMOR_DIFFERENTIATED_MODERATELY_VS_POORLY_UP	ABHD14A	ABHD5	ADAM12	ADAMTS2	ADCY7	ANAPC1	ANXA2R	AP1M2	ARF4	ARHGAP32	ARL8B	ATP6V0E1	B3GNT9	BEND3	BOK	BSPRY	C19orf48P	C1QTNF3	CARD6	CCNF	CDC25C	CELF1	CHCHD10	CHMP2B	CMTR1	COL3A1	COL5A2	CPEB4	CPM	CPZ	CTSK	DENND1B	DNASE1L1	DPYD	DUSP3	E2F3	ECM2	EIF2S2	EMG1	ENTPD3	FANCI	FBN1	FUS	FUT11	GALNT10	GLB1	GLT8D1
	YAMASHITA_LIVER_CANCER_WITH_EPCAM_UP	https://www.gsea-msigdb.org/gsea/msigdb/human/geneset/YAMASHITA_LIVER_CANCER_WITH_EPCAM_UP	ABHD3	AFP	AHCY	BAMBI	CPOX	DKK1	DSG2	EIF3F	EPCAM	FMOD	GNAS	GNPAT	HNRNPA1	MDK	MPZL2	MRPL3	NREP	OXT	PEG3	PHF20	POLR2E	PTPN12	RPL13A	RPL17	RPL23A	RPL28	RPL29	RPL31	RPL35	RPL6	RPL7A	RPL9	RPLP0	RPS10	RPS12	RPS24	RPS27A	RPS3	RPS3A	RPS4X	RPS4Y1	RPS7	RPSA	SCARB2	SPTBN1	SRPK1	TAF1D
	YAMASHITA_LIVER_CANCER_WITH_EPCAM_DN	https://www.gsea-msigdb.org/gsea/msigdb/human/geneset/YAMASHITA_LIVER_CANCER_WITH_EPCAM_DN	ACSM2A	ALDH1L1	APOC1	C4A	CES1	ECHDC2	GSTA2	GSTA3	HMGCS2	HRG	HSD17B6	PRMT3	SCLY	SERPINC1	SIX1	UGT2B11	UGT2B7
	YANG_2020_SUBCLASS_C1_Metabolic_high	https://doi.org/10.1002/1878-0261.12639	CYP2A6	CYP2A7	PRAMEF10	CYP8B1	SLC10A1	GLYAT	CYP3A4	THRSP	SLC22A1	TAT	CYP2A13	DEFB132	HSD17B13	CYP1A2	TTC36	MOGAT2	HSD11B1	RTP3	PRAMEF4	CXorf66	GCK	ABCB11	GYS2	HAO2	FNDC5	CHRNA4	CYP7A1	PAGE4	SEC14L3	HPD	HORMAD2	CYP2C8	F9	HRG	ACADL	ADH4	NAT2	FETUB	ADH1C	MFSD2A	CD300LG	KCNB1	GCGR	UGT2B17	NR1I2	GOLGA6A	ASXL3
	YANG_2020_SUBCLASS_C2_Metabolic_excluded	https://doi.org/10.1002/1878-0261.12639	KRT19	SLC34A2	AGR2	CDH17	CEACAM7	COL11A1	WNT7B	ESRP1	FA2H	SYT13	GPR115	OLFM4	PPP1R14C	KRT15	CXCL5	NPTX1	C3orf52	B3GALT5	LYPD6B	CA9	SFRP2	CEACAM6	FAM83B	CTSE	RHOV	PRSS22	TFF2	IL20RA	TCN1	CALB2	PITX1	STRA6	SLC6A14	GPRIN2	DMBT1	PRSS16	USH1C	DNER	SEMA3E	CTNND2	TFF1	COMP	PPP2R2C	CCDC64B	SOX11	HOXB9	GALNT5
	YANG_2020_SUBCLASS_C3_Metabolic_intermediate	https://doi.org/10.1002/1878-0261.12639	TRIM71	AFP	IGDCC3	IGF2BP1	COL2A1	PGC	DLK1	MEP1A	GNG4	SLC6A11	C1orf64	FAM3B	GJB6	GPR119	CACNG4	KCNU1	DQX1	STRA8	PEG10	PRAME	MCCD1	LGR5	GPC3	SOAT2	RBP2	DKK1	RHBG	DLX6	DKK4	CPLX2	RFX6	PNMA6A	DUSP9	PNCK	MSI1	RELN	BSND	TCF24	DLX2	MT3	FER1L6	SORCS3	CXCL17	KRT6C	CLEC2L	ACPT	HTR1D
	Stemness features	Link	Gene Signature
	ALB PPIs	https://maayanlab.cloud/Enrichr/#libraries	GSN	KRT1	KRT5	KRT9	DICER1	QTRTD1	OR2T6	IGL@	CNOT1	RBP4	SLC9A8	DMWD	MYL4	OBSL1	TLN2	ALDH16A1	DGKG	PRSS1	LRP2	PON1	HP	SLC1A5	ITIH1	C4A	KRT6A	IGKC	PSMD4	GRAP2	SH3BP5	TRY6	PRSS3	KRT6B	PHC3	GABARAPL2	CUBN	GABARAPL1	ST13	PLA2G4F	PPBP	GFAP	PRG1	CDCP1	SETX	HNF1A	CTAGE5	KCNMA1	SERPING1
	ANDERSEN_LIVER_CANCER_KRT19_DN	https://www.gsea-msigdb.org/gsea/msigdb/human/geneset/ANDERSEN_LIVER_CANCER_KRT19_DN	ABCC6	ACSL5	ADRA1B	AFM	AK3	AKR7A3	ALAD	ALDH1A1	ALDOB	AMACR	ANG	AOX1	APOA5	ARMC5	BAAT	C8G	CEBPB	CIDEB	CPQ	CPT2	CRYL1	CYP3A4	CYP4F2	DECR2	DIO1	DPYS	EPHX1	ETFDH	G6PC1	GNMT	GPT	GPX2	GRHPR	GSTM1	HADH	HAO2	HMGCS2	HPD	HSD3B7	ITIH1	KHK	LEAP2	MGST2	MRPS36	NFIX	PAPSS2	PC
	ANDERSEN_LIVER_CANCER_KRT19_UP	https://www.gsea-msigdb.org/gsea/msigdb/human/geneset/ANDERSEN_LIVER_CANCER_KRT19_UP	APEX1	ARHGAP18	CALM2	CBX3	CCT2	CHKB	CSTB	CTSV	DYNLT1	EPCAM	IP6K2	KHDRBS1	MMP12	NAP1L1	NCF2	NOP58	POLR1H	RPIA	RPL10A	RPL13A	RPL27A	RPL3	RPL35A	RPL9	RPP21	RPS12	RPS14	RPS17	RPS18	RPS25	RPS3A	TES	YWHAQ	ZDHHC7	ZSWIM1
	CANCER_STEM_CELL_LIVER_EnrichR_CellMarker_Augmented_2021	https://maayanlab.cloud/Enrichr/#libraries	NCAM1	CTNNB1	AFP	THY1	POU5F1	ICAM1	DCLK1	KLF8	TRO	EPCAM	SOX2	ANPEP	GPC3	SOX9	CD24	PROM1	CD44
	CUSTOM_HCC_CSC_MARKERS_LITTERATURE	Custom List	LGR5	CD24	SOX9	THY1	PROM1	EPCAM	KRT19	ICAM1	SOX2	POU5F1	Nanog	KLF4	ANPEP
	KEGG_HEDGEHOG_SIGNALING_PATHWAY	https://www.gsea-msigdb.org/gsea/msigdb/human/geneset/KEGG_HEDGEHOG_SIGNALING_PATHWAY	BMP2	BMP4	BMP5	BMP6	BMP7	BMP8A	BMP8B	BTRC	CSNK1A1	CSNK1A1L	CSNK1D	CSNK1E	CSNK1G1	CSNK1G2	CSNK1G3	DHH	FBXW11	GAS1	GLI1	GLI2	GLI3	GSK3B	HHIP	IHH	LRP2	PRKACA	PRKACB	PRKACG	PRKX	PTCH1	PTCH2	RAB23	SHH	SMO	STK36	SUFU	WNT1	WNT10A	WNT10B	WNT11	WNT16	WNT2	WNT2B	WNT3	WNT3A	WNT4	WNT5A
	KEGG_MTOR_SIGNALING_PATHWAY	https://www.gsea-msigdb.org/gsea/msigdb/human/geneset/KEGG_MTOR_SIGNALING_PATHWAY	AKT1	AKT2	AKT3	BRAF	CAB39	CAB39L	DDIT4	EIF4B	EIF4E	EIF4E1B	EIF4E2	EIF4EBP1	HIF1A	IGF1	INS	MAPK1	MAPK3	MLST8	MTOR	PDPK1	PGF	PIK3CA	PIK3CB	PIK3CD	PIK3CG	PIK3R1	PIK3R2	PIK3R3	PIK3R5	PRKAA1	PRKAA2	RHEB	RICTOR	RPS6	RPS6KA1	RPS6KA2	RPS6KA3	RPS6KA6	RPS6KB1	RPS6KB2	RPTOR	STK11	STRADA	TSC1	TSC2	ULK1	ULK2
	KEGG_NOTCH_SIGNALING_PATHWAY	https://www.gsea-msigdb.org/gsea/msigdb/human/geneset/KEGG_NOTCH_SIGNALING_PATHWAY	ADAM17	APH1A	CIR1	CREBBP	CTBP1	CTBP2	DLL1	DLL3	DLL4	DTX1	DTX2	DTX3	DTX3L	DTX4	DVL1	DVL2	DVL3	EP300	HDAC1	HDAC2	HES1	HES5	JAG1	JAG2	KAT2A	KAT2B	LFNG	MAML1	MAML2	MAML3	MFNG	NCOR2	NCSTN	NOTCH1	NOTCH2	NOTCH3	NOTCH4	NUMB	NUMBL	PSEN1	PSEN2	PSENEN	PTCRA	RBPJ	RBPJL	RFNG	SNW1
	KEGG_SIGNALING_PATHWAYS_REGULATING_PLURIPOTENCY_OF_STEM_CELLS	https://www.genome.jp/dbget-bin/www_bget?pathway:hsa04550	LIF	LIFR	IL6ST	JAK1	JAK2	JAK3	STAT3	KLF4	SOX2	MYC	GRB2	MAP2K1	MAP2K2	MAPK1	MAPK3	PIK3CA	PIK3CB	PIK3CD	P3R3URF-PIK3R3	PIK3R1	PIK3R2	PIK3R3	AKT3	AKT1	AKT2	TBX3	NANOGP8	NANOG	INHBA	INHBB	INHBC	INHBE	NODAL	ACVR1B	ACVR1C	ACVR2A	ACVR2B	SMAD2	SMAD3	BMP4	BMPR1A	BMPR1B	ACVR1	BMPR2	SMAD1	SMAD5	SMAD9
	KEGG_TGF_BETA_SIGNALING_PATHWAY	https://www.gsea-msigdb.org/gsea/msigdb/human/geneset/KEGG_TGF_BETA_SIGNALING_PATHWAY	ACVR1	ACVR1C	ACVR2A	ACVR2B	ACVRL1	AMH	AMHR2	BMP2	BMP4	BMP5	BMP6	BMP7	BMP8A	BMP8B	BMPR1A	BMPR1B	BMPR2	CDKN2B	CHRD	COMP	CREBBP	CUL1	DCN	E2F4	E2F5	EP300	FST	GDF5	GDF6	GDF7	ID1	ID2	ID3	ID4	IFNG	INHBA	INHBB	INHBC	INHBE	LEFTY1	LEFTY2	LTBP1	MAPK1	MAPK3	MYC	NODAL	NOG
	KEGG_WNT_SIGNALING_PATHWAY	https://www.gsea-msigdb.org/gsea/msigdb/human/geneset/KEGG_WNT_SIGNALING_PATHWAY	APC	APC2	AXIN1	AXIN2	BTRC	CACYBP	CAMK2A	CAMK2B	CAMK2D	CAMK2G	CCND1	CCND2	CCND3	CER1	CHD8	CHP1	CHP2	CREBBP	CSNK1A1	CSNK1A1L	CSNK1E	CSNK2A1	CSNK2A2	CSNK2B	CTBP1	CTBP2	CTNNB1	CTNNBIP1	CUL1	CXXC4	DAAM1	DAAM2	DKK1	DKK2	DKK4	DVL1	DVL2	DVL3	EP300	FBXW11	FOSL1	FRAT1	FRAT2	FZD1	FZD10	FZD2	FZD3
	KLF4_PPIs_EnrichR_Transcription_Factor_PPIs	https://maayanlab.cloud/Enrichr/#libraries	SMAD3	SMAD2	CREBBP	PRKCD	POU5F1	SMARCA4	SP1	APC	KLF6	DLG4	PPARG	RARA	TP53	HDAC5	APP	RELA	HDAC1	HDAC2	CTBP1	CTNNB1	YBX1	LAMC1	CUL2	TSIX	ELK1	HDAC7	UBC	KAT5	EP300	VHL	TCEB2
	MALTA_CURATED_STEMNESS_MARKERS	https://www.gsea-msigdb.org/gsea/msigdb/human/geneset/MALTA_CURATED_STEMNESS_MARKERS	ABCG2	BMI1	CD34	CD44	CTNNB1	EPAS1	EZH2	HIF1A	KDM5B	KLF4	LGR5	MYC	NANOG	NES	NOTCH1	POU5F1	PROM1	SOX2	TWIST1	ZFP42	ZSCAN4
	MYC_PPIs_EnrichR_Transcription_Factor_PPIs	https://maayanlab.cloud/Enrichr/#libraries	TOP2A	KDM5B	HNRNPU	ARID4B	BRCA1	SMC3	MED12	EIF4ENIF1	PTBP1	CHAF1B	SGOL2	IPO9	METTL13	PSMD4	GSG2	SAP130	NEK2	LBR	CCT3	NUP133	ACTL6A	DNMT3A	ASPM	KAT2A	MSH2	MCM3	MCM4	ADNP	KIF20B	GTF3C2	HEATR1	IQGAP3	ZBTB40	POLD1	IGF2BP1	BUB1	ZNF740	RBM39	PLK1	RPRD2	ASXL1	ANLN	POLA1	KIF18A	PRC1	CDK1	PI4KB
	NANOG_PPIs_EnrichR_Transcription_Factor_PPIs	https://maayanlab.cloud/Enrichr/#libraries	TOP2A	DIDO1	AHCTF1	RBM14	PARP1	NVL	CBX1	FOXM1	ILF2	GATAD2B	MED12	MSH2	POGZ	DNMT3B	MCM3	IGF2BP1
	OISHI_CHOLANGIOMA_STEM_CELL_LIKE_DN	https://www.gsea-msigdb.org/gsea/msigdb/human/geneset/OISHI_CHOLANGIOMA_STEM_CELL_LIKE_DN	ABI3BP	ACSL5	ACTA2	ADAM23	ADAM8	ADAMTS2	ADGRA2	ADRA1A	AEBP1	AGR2	AHR	ALDH2	ALOX5	ANG	ANGPTL2	AOC3	AQP9	ARHGAP10	ARHGAP17	ARHGAP26	ARL4A	ARRB1	ATOSB	ATP2A3	ATP8B2	BACH1	BCAS1	BCL2L14	BDH1	BGN	BMP1	BNC2	BNIP3L	BST1	CACNA2D1	CAVIN3	CCDC69	CCL18	CCN2	CCZ1	CD164	CD82	CDA	CDC42EP2	CDH17	CDYL	CEP170B
	OISHI_CHOLANGIOMA_STEM_CELL_LIKE_UP	https://www.gsea-msigdb.org/gsea/msigdb/human/geneset/OISHI_CHOLANGIOMA_STEM_CELL_LIKE_UP	AAK1	AASDHPPT	AATF	ABCC4	ABI2	ACO2	AGT	AHCTF1	ALCAM	ALDH1B1	ALDH3A2	ANGEL2	ANKEF1	ANXA9	APCS	APTX	AQP4	ARHGAP29	ARL17A	ARMCX5	ASB1	ATP13A3	ATP5MG	BCOR	BCS1L	BMPR1A	BPGM	BPHL	BYSL	C6orf62	CAMSAP2	CAV2	CBLL1	CDC42EP1	CERS2	CHML	CLASP1	COG2	COX10	CREB5	CRK	CRP	CRYAB	CRYZ	CSNK2A1	CSTF1	CTPS1
	PLURIPOTENT_STEM_CELL_UNDEFINED_EnrichR_CellMarker_Augmented_2021	https://maayanlab.cloud/Enrichr/#libraries	KLF4	POU5F1	EFNA2	LIN28A	EPCAM	PRSS50	SOX2	PODXL	CD9	CDH11	GPC3	PECAM1	ITGA6	NANOG	NECTIN2
	PLURIPOTENT_STEM_CELLS_PangloaDB_Augmented_2021	https://maayanlab.cloud/Enrichr/#libraries	GINS1	WDHD1	SUV39H2	ERCC6L	NCOA5	PARP1	ATAD5	MCM8	CCNF	BUB1B	HNRNPU	LIG3	KIF11	CENPF	MSH2	RFWD3	DNMT3B	MCM3	BEND3	MCM4	KNTC1	DNA2	BUB1
	POU5F1_PPIs_EnrichR_Transcription_Factor_PPIs	https://maayanlab.cloud/Enrichr/#libraries	TOP2A	MDC1	TCERG1	DHX9	EHMT2	HNRNPU	KIF11	LAMC1	SAP130	TPR	UBAP2L	NFRKB	MTA3	CCT3	SMARCE1	RBM14	CPSF6	SETDB1	PARP1	PLK1	ACTL6A	CAD	RPA1	PRPF4B	LIG3	ILF2	GATAD2B	HCFC1	WDR33	ILF3	MSH2	CDK1	HDGF	MCM5	EZH2
	SOX2_PPIs_EnrichR_Transcription_Factor_PPIs	https://maayanlab.cloud/Enrichr/#libraries	NTRK3	SEMA6A	ABCC3	MMP3	ABCC6	MKI67	PAX6	DKK1	ISL1	POU4F2	FGF4	PGA5	BMP4	ASXL1	CCND1	LHX3	TUBB3	PLAC1	VIM	RHO	ITGA6	L1TD1
	VILLANUEVA_LIVER_CANCER_KRT19_DN	https://www.gsea-msigdb.org/gsea/msigdb/human/geneset/VILLANUEVA_LIVER_CANCER_KRT19_DN	ABCA6	ABCA8	ABCB11	ABCB8	ACMSD	ACSL6	ACY1	ACY3	ACYP2	ALDH1B1	ALPL	APOA5	C4BPA	C9	CBR1	CDHR5	CPT2	CRAT	DDT	ENPP7	FABP4	GADD45A	GCLC	GLYAT	HIBADH	HNF4A	HSD17B10	IGFBP2	IVD	KCNB1	LARP4	LRP1	MAGIX	MCEE	MPDZ	MTG2	N4BP2L1	NDUFS7	NGEF	NR1I2	NR1I3	OPRPN	PDK2	PINK1	PMS2P2	PNPO	POR
	VILLANUEVA_LIVER_CANCER_KRT19_UP	https://www.gsea-msigdb.org/gsea/msigdb/human/geneset/VILLANUEVA_LIVER_CANCER_KRT19_UP	ADAM17	AGO1	ALMS1	ANLN	ANP32B	AP1G2	ARID2	ARID3A	ARX	BARD1	BLM	BTBD3	BUB1	C2CD4A	C2CD5	CA5BP1	CASP2	CCDC28B	CDC20	CDC25A	CDC25B	CDC7	CDCA3	CDCA8	CDS1	CENPE	CENPM	CENPO	CEP135	CEP290	CEP55	CKAP2L	COL22A1	CTNND2	CWC22	CYTH2	DCLRE1B	DCLRE1C	DDX27	DDX4	DEFA5	DENND2B	DEPDC1B	DHRS13	DLGAP5	DNA2	DNM1L
	YAMASHITA_LIVER_CANCER_STEM_CELL_UP	https://www.gsea-msigdb.org/gsea/msigdb/human/geneset/YAMASHITA_LIVER_CANCER_STEM_CELL_UP	ARHGEF15	ARPC5L	ASAP1	BACE2	BAK1	CCNB2	CDKN2A	CLDN1	CLDN2	CLDN4	CSNK1E	CYCS	DDR1	DKK1	DUSP1	ELF3	ESR1	FGFR3	FZD5	GADD45A	GRB7	GYS2	HNF4A	IGF1	ITGB5	LINGO1	MAP2K2	MAP3K5	MAPK13	MERTK	MMP11	MYLK	PDGFRB	PIK3C2G	PIK3C3	PLCB1	PRKCD	RARG	ROBO2	SEMA3C	SEMA4G	SMAD5	SOX9	TCF7L2	UBD	WEE1	YWHAZ
	YAMASHITA_LIVER_CANCER_STEM_CELL_DN	https://www.gsea-msigdb.org/gsea/msigdb/human/geneset/YAMASHITA_LIVER_CANCER_STEM_CELL_DN	ABCB1	ABCB11	ABCB4	ABCG5	ACSL1	ACSL3	ACSL4	ACSL5	ADCY3	ALDH1L1	ALDH6A1	ALDH8A1	AOX1	APCS	APOA5	APOC4	C1R	C6	C8A	C8B	CD14	CDKN2A	CES1	CES2	CYP1A2	CYP2C8	CYP3A4	CYP3A7	CYP7A1	CYP7B1	CYP8B1	DNAJA4	ESR1	F11	F9	FABP5	FKBP5	FMO3	FMO4	GADD45A	GADD45B	GSTA1	GSTM1	GSTM4	GSTP1	HMGCR	HNF4A
	YAO_2021	https://doi.org/10.32604/biocell.2021.017289	PSMG3	SNRPD1	DTYMK	PIGU	NME1	TXNL4A	IPO4	PES1	REXO4
	WOO_2010	https://doi.org/10.1158/0008-5472.can-09-2823	KRT19	EPCAM	PROM1	CEACAM6	MUC1	CLDN4
	Hypoxia signatures	Link	Gene Signature
	BUFFA_2010_HYPOXIA_SIGNATURE	https://doi.org/10.1038/sj.bjc.6605450	VEGFA	SLC2A1	PGAM1	ENO1	LDHA	TPI1	P4HA1	MRPS17	CDKN3	ADM	NDRG1	TUBB6	ALDOA	MIF	ACOT7	MCTS1	PSRC1	PSMA7	ANLN	TUBA1B	MAD2L2	GPI	TUBA1C	MAP7D1	DDIT4	BNIP3	C20orf20	HIG2	GAPDH	MRPL13	CHCHD2	YKT6	NP	CORO1C	SEC61G	ANKRD37	ESRP1	PFKP	SHCBP1	CTSL2	KIF20A	SLC25A32	UTP11L	SLC16A1	MRPL15	KIF4A	LRRC42
	CAI_2022_HYPOXIA_SIGNATURE	https://doi.org/10.3389/fimmu.2022.997316	ACOT7	ADM	ALDOA	CDKN3	ENO1	LDHA	MIF	MRPS17	NDRG1	P4HA1	PGAM1	SLC2A1	TPI1	TUBB6	VEGFA
	QIN_2024_HYPOXIA_GLYCOLYSIS_LACTATE	https://doi.org/10.1186/s12920-024-01867-x	CDCA8	CBX2	PDE6A	MED8	DYNC1LI1	PSMD1	EIF5B	GNL2	SEPHS1	CCNJL	SOCS2	LDHA	G6PD	YBX1	RTN3	ADAMTS5	CLEC3B	UCK2
	LI_2021_HYPOXIA_SIGNATURE	https://doi.org/10.3389/fgene.2021.613890	GPC3	JMJD6	PGM1	PYGM	SERPINE1	SLC2A1	STC2
	RAGNUM_2014_HYPOXIA_SIGNATURE	https://doi.org/10.1038/bjc.2014.604	ASF1B	ASPM	BIRC5	BUB3	CENPE	CENPU	CMTM3	DONSON	DTL	FOXM1	G6PD	HJURP	MCM2	MEP1A	MTMR2	TRIP13	ZWINT	TDG	UNG	XRCC6	ADM	DDIT4	DSP	FER1L4	HILPDA	P4HA1	PGAM4	PKM e	RIMKLA	RNASE4	SCD	SPAG4
	WANG_2021_HYPOXIA_SIGNATURE	https://dx.doi.org/10.21037/tcr-21-741	HMOX1	TKTL1	TPI1	ENO2	LDHA	SLC2A1
[truncated: 1,995 more columns]

## Sheet: Table S4 multi-variable disease
	Table S4: multi-variable disease free survival model on TCGA liver cancer cohort
	N=281 with 151 events	coefficient beta	hazard ratio	standard error	P-value
	SETDB1 expression risk.score	0.578982	1.784221	0.265158	0.029*
	demographic parameters
	- age at diagnosis	-0.010305	0.989748	0.006705	0.124
	- gender (Male)	0.249856	1.283841	0.204289	0.221
	- weight	-0.002305	0.997698	0.004603	0.617
	Pathological classification
	- grade 2	0.270926	1.311178	0.257780	0.293
	- grade 3	0.404822	1.499036	0.288520	0.161
	- grade 4	0.394722	1.483971	0.607703	0.516
	risk factors
	- hepatitis B	-0.875996	0.416447	0.211752	3.52e-05***
	- hepatitis C	0.293986	1.341765	0.225240	0.192
	- NAFLD	0.153683	1.166122	0.350591	0.661
	- Alcohol consumption	0.080003	1.083290	0.186923	0.669
